# Supplementary material for: Shifting brucellosis risk in livestock coincides with spreading seroprevalence in elk
Source: PLoS One. 2017 Jun 13;12(6):e0178780. doi: 10.1371/journal.pone.0178780 (PMC5469469; doi:10.1371/journal.pone.0178780)
Supplement: S2 Appendix — (XLSX) [file pone.0178780.s002.xlsx]

## Sheet: Sheet1
S2 Appendix: Diagnostic tests for seropositive elk by state and year.
State	Year	Serological Screening Tests
		Card	SPT	Rivanol	CF	CELISA	BAPA	FPA	RAP	Western Blot
WY	1991	X	X	X	X
WY	1992	X	X	X	X							Full name of diagnostic tests
WY	1993	X	X	X	X							Card Test
WY	1994	X	X	X	X	X						Standard Plate Agglutination (SPT)
WY	1995	X	X	X	X	X						Rivanol Test
WY	1996	X	X	X	X	X						Complement Fixation (CF)
WY	1997	X	X	X	X	X	X					Competitive Enzyme-Linked Immunosorbent Assay (CELISA) = for distinguishing vaccine vs field strains on WY feeding grounds (the state's determination of seropositivity accounted for these results)
WY	1998	X	X	X	X		X					Buffered Acidified Plate Antigen (BAPA)
WY	1999	X	X	X	X	X	X					Fluorescence Polarization Assay (FPA
WY	2000	X	X	X	X	X	X					Rapid Automated Presumptive (RAP)
WY	2001	X	X	X	X	X	X					Western Blot = for assessing cross reactions with Yersinia
WY	2002	X	X	X	X	X	X
WY	2003	X	X	X	X	X
WY	2004	X	X	X	X	X		X
WY	2005	X	X	X	X	X		X
WY	2006	X	X	X	X	X		X
WY	2007	X	X	X	X	X		X
WY	2008	X	X	X	X	X		X
WY	2009	X	X	X	X	X	X	X
WY	2010	X	X	X	X	X	X	X
WY	2011	X	X	X	X	X		X
WY	2012	X	X	X	X	X		X	X
WY	2013	X	X	X	X	X		X	X
WY	2014	X				X		X	X
MT	1991	X	X	X	X
MT	1992	X	X	X	X
MT	1993	X	X	X	X
MT	1994	X	X	X	X
MT	1995	X	X	X	X		X
MT	1996	X	X	X	X		X
MT	1997	X	X	X	X		X
MT	1998	X	X	X	X		X
MT	1999	X	X	X	X		X
MT	2000	X	X	X	X		X	X
MT	2001	X	X	X	X		X	X
MT	2002	X	X	X	X		X	X
MT	2003	X	X	X	X		X	X
MT	2004	X	X	X	X		X	X		X
MT	2005	X	X	X	X		X	X		X
MT	2006		X	X	X			X		X
MT	2007		X	X	X			X		X
MT	2008	X	X	X	X		X	X		X
MT	2009	X	X	X	X		X	X		X
MT	2010	X	X	X	X		X	X		X
MT	2011	X	X	X	X		X	X
MT	2012	X	X	X	X		X	X
MT	2013	X	X	X	X		X	X	X
MT	2014	X	X	X	X		X	X	X
ID	1991	X	X	X	X		X
ID	1992	X	X	X	X		X
ID	1993	X	X	X	X		X
ID	1994	X	X	X	X		X
ID	1995	X	X	X	X		X
ID	1996	X	X	X	X		X
ID	1997	X	X	X	X		X
ID	1998	X	X	X	X		X
ID	1999	X	X	X	X		X
ID	2000	X	X	X	X		X
ID	2001	X	X	X	X		X
ID	2002		X	X	X		X			X
ID	2003
ID	2004			X	X		X			X
ID	2005			X	X		X	X		X
ID	2006			X	X		X	X		X
ID	2007			X	X		X	X		X
ID	2008			X	X		X	X
ID	2009			X	X		X	X		X
ID	2010			X	X		X	X		X
ID	2011			X	X		X	X
ID	2012			X	X		X	X
ID	2013			X	X		X	X
ID	2014			X	X		X	X
